# Supplementary material for: Genomic and Metagenomic Insights into the Distribution of Nicotine-degrading Enzymes in Human Microbiota
Source: Curr Genomics. 2024 Mar 20;25(3):226–35. doi: 10.2174/0113892029302230240319042208 (PMC11288164; doi:10.2174/0113892029302230240319042208)
Supplement: Supplementary file 1 [file CG-25-226_SD1.zip]

Archive with 6 entries (5 files):
- CG-25-226_SD1/
- CG-25-226_SD1/Xie MS Suppl file 1.pdf
- CG-25-226_SD1/Xie MS Suppl file 2.pdf
- CG-25-226_SD1/Xie MS Suppl file 3.pdf
- CG-25-226_SD1/Xie MS Suppl file 4.pdf
- CG-25-226_SD1/Xie MS Suppl file 5.pdf
